# Supplementary material for: VNC-Dist: A machine learning-based semi-automated pipeline for quantification of neuronal position in the C. elegans ventral nerve cord
Source: PLoS One. 2025 Aug 28;20(8):e0331188. doi: 10.1371/journal.pone.0331188 (PMC12393719; doi:10.1371/journal.pone.0331188)
Supplement: S1 Dataset — (XLSX) [file pone.0331188.s005.xlsx]

## Sheet: Beginner_manual prkl-1
filename	SABVL	SABVR	SABD	DA1	DA2	DA3	DA4	DA5	DA6	DA7	DA8	DA9	Rectum	DD1	DD2	DD3	DD4	DD5	DD6	DB1	DB2	DB3	DB4	DB5	DB6	DB7
20240529_Prkl-1-12	0	1.57737	5.52557	10.3149	16.2029	23.4355	33.8502	46.337	62.6918	76.6179	92.857	94.5997	100	5.84664	17.8896	35.3589	50.24	65.8777	90.2923	2.43186	6.84418	13.8893	27.954	43.9668	58.2559	73.8364
20240529_Prkl-1-206	0	2.07146	6.84289	9.09822	15.8859	25.5154	32.2129	41.7299	54.9235	78.6002	95.1363	96.2395	100	9.64282	18.2629	39.4123	53.0666	70.1718	92.0218	0	7.44972	13.476	28.5307	45.5135	58.2806	72.943
20240529_Prkl-1-208	0	2.08926	8.81758	13.217	14.6845	24.0358	36.5004	49.604	67.2153	70.3085	92.8783	94.8944	100	8.10026	18.9862	38.0694	47.7835	63.9288	77.9788	2.31991	9.48489	11.9056	29.3295	41.4172	44.385	62.5889
20240529_Prkl-1-210	0	1.12014	5.48426	13.402	14.209	19.5354	30.3328	43.8009	64.4229	70.7803	92.0585	93.3312	100	5.48955	17.8543	33.7417	48.5443	61.7187	93.0181	-1.09632	4.04043	7.76952	23.9489	41.2484	57.3933	67.4993
20240529_Prkl-1-212	0	4.81512	6.4418	7.7874	11.8669	20.4027	28.7335	35.8255	58.5187	71.7808	86.4697	87.1967	100	3.89157	15.1143	31.1265	46.2827	64.3087	80.4943	0	8.11804	9.54395	25.3341	42.58	50.7194	62.688
20240529_Prkl-1-213	0	0.748064	4.70064	5.64228	23.349	28.6912	36.8681	51.5397	61.5535	78.1769	93.7459	94.2526	100	9.91081	21.8142	39.1005	58.7348	70.5448	91.1034	0	4.90805	15.4404	33.3504	48.497	67.6957	75.3526
20240529_Prkl-1-214	0	1.62683	6.61182	11.6235	17.7988	21.5838	30.0923	42.597	57.0117	71.0528	92.8049	94.216	100	7.68872	16.0519	32.939	46.8119	64.8175	92.0934	3.65611	6.60441	9.85288	23.5442	39.7169	54.7008	68.1675
20240529_Prkl-1-216	0	2.63534	12.0302	13.0714	16.8723	24.5751	39.6311	41.0201	54.6519	75.5148	94.6333	95.2342	100	14.189	21.3616	37.3682	47.3129	63.5603	90.6279	7.41774	9.85296	10.9293	31.8654	41.7055	50.6428	69.8051
20240529_Prkl-1-221	0	1.18882	7.00074	11.5507	20.238	23.2207	35.8613	38.0387	60.1106	75.6253	93.5965	94.8128	100	6.79042	18.2962	39.4716	48.3714	67.618	86.702	0	2.20555	13.5128	28.238	45.049	57.7717	74.0895
20240529_Prkl-1-222	0	1.09705	4.61198	8.47384	13.4091	20.2903	33.1689	46.8474	61.4186	75.3724	93.7049	94.8505	100	4.65579	16.2668	34.9451	55.8008	67.136	88.164	0	5.09508	10.8627	23.5756	41.6381	58.6864	70.803
20240529_Prkl-1-224	0	0.514674	2.49068	10.5972	11.6051	19.7729	36.0129	48.8798	63.3876	73.0951	91.6754	93.7647	100	7.98244	17.8361	37.2718	57.9179	66.1306	86.3084	-1.37935	4.46312	9.29692	29.2901	44.0167	60.132	67.9384
20240529_Prkl-1-225	0	1.4122	8.4972	14.6952	17.7093	22.187	33.2647	51.2356	63.6683	74.6649	93.4064	94.0085	100	10.6814	15.7176	36.8957	57.153	70.1618	85.7891	-0.688829	6.93975	12.1698	28.2998	44.8958	60.5076	71.837
20240529_Prkl-1-226	0	0.714131	5.67672	10.1269	10.5837	16.4374	29.3675	41.8694	52.8473	67.531	88.8923	89.3012	100	6.69768	13.6527	26.2397	38.0066	61.076	87.2183	-1.32161	4.04288	8.7396	23.5694	34.1013	46.376	64.7348
20240529_Prkl-1-227	0	0.677721	5.30472	6.68184	14.782	18.2826	27.4499	36.0406	61.5614	69.2265	93.2567	94.0067	100	8.20129	16.4712	31.9042	47.1912	67.421	84.4789	2.11481	2.39876	10.7229	21.0708	40.2941	52.6058	64.4334
20240529_Prkl-1-228	0	1.56868	8.05322	10.9613	13.0753	24.7696	35.9363	44.5278	60.1199	72.6472	92.5133	94.4476	100	6.09945	16.4783	37.9512	50.6299	68.5821	88.9891	0	5.53465	11.9174	26.6101	42.4297	57.8651	75.7465
20240529_Prkl-1-229	0	1.5022	5.08237	10.6579	13.1127	21.0785	31.4072	48.1236	66.4517	75.7014	93.9327	94.7443	100	8.0169	19.7477	35.4973	53.867	69.5898	86.4802	4.35276	5.01921	10.2998	29.6282	43.7339	65.5676	72.8616
20240529_Prkl-1-235	0	1.5356	7.06732	11.165	16.7789	26.2823	37.4095	47.0359	61.3743	70.1885	92.0863	93.4596	100	6.89464	21.8645	38.7561	50.2383	64.7501	90.0972	0.485433	5.38423	15.3034	29.9353	44.4627	58.5544	67.6746
20240529_Prkl-1-236	0	2.02511	9.27809	11.6535	14.4269	19.823	36.6259	42.7043	56.3427	73.2072	93.4809	94.6861	100	10.7589	13.742	34.2768	50.6284	66.9416	87.3836	4.36095	9.7828	14.7759	31.8901	45.0163	53.8575	70.7621
20240529_Prkl-1-246	0	2.48966	8.00568	8.46862	15.845	21.7918	29.384	38.2018	52.6666	64.4095	92.3419	92.7099	100	9.92569	19.4936	32.7258	44.6295	58.9743	91.3776	0	7.10256	12.8257	27.3416	35.7356	49.5665	61.6342
20240529_Prkl-1-247	0	1.70506	6.56339	10.144	15.879	26.5441	36.9984	46.5204	61.2937	69.8746	93.2346	93.5778	100	6.77121	22.239	39.0225	50.6996	65.669	89.2793	0.418582	5.36838	14.4279	29.6973	44.3909	59.6208	68.1285
20240529_Prkl-1-26	0	5.28872	7.20634	9.57589	22.5558	24.5194	33.1999	45.1726	70.5855	79.7828	93.2991	94.1306	100	13.6958	16.1368	38.7705	57.7842	75.6337	91.5525	1.93735	11.9417	16.6789	27.9826	42.0627	52.5668	72.4186
20240529_Prkl-1-30	0	2.02789	8.39644	12.2889	14.8849	20.8342	30.803	39.3701	59.8051	75.1157	92.9032	94.0153	100	8.39805	18.7974	38.0206	49.45	67.6511	92.4896	1.75268	5.06168	10.6601	26.2049	44.8953	63.4279	74.4928
20240529_Prkl-1-31	0	1.41136	7.84005	8.58092	12.3836	17.9239	26.5207	45.4148	60.522	77.3524	92.6738	93.7824	100	9.47466	13.3349	28.7183	44.8737	63.3228	87.4378	2.59191	9.99834	11.415	21.3588	37.3031	57.2899	72.4985

## Sheet: Beginner_VNC-Dist prkl-1
filename	SABVL	SABVR	SABD	DA1	DA2	DA3	DA4	DA5	DA6	DA7	DA8	DA9	Rectum	DD1	DD2	DD3	DD4	DD5	DD6	DB1	DB2	DB3	DB4	DB5	DB6	DB7
20240529_Prkl-1-12	0	1.53	5.54	10.05	15.81	22.65	32.48	44.79	61.02	75.87	93.02	94.36	100	5.74	17.21	34.43	48.92	65.49	91.39	2.49	7.07	13.89	26.51	41.92	56.71	73.09
20240529_Prkl-1-206	0	2.05	6.4	8.81	15.64	25.33	31.94	41.62	55.67	79.06	95.24	95.72	100	8.91	17.64	39.09	52.85	70.45	91.82	-0.51	7.66	13.54	28.72	46.63	60.02	73.64
20240529_Prkl-1-208	0	1.89	8.48	13.11	14.64	22.74	35.34	47.85	64.94	67.9	90.79	91.24	100	7.91	18.82	38.04	46.19	62.52	76.45	1.77	9.17	12.3	28.55	40.73	42.85	60.54
20240529_Prkl-1-210	0	0.96	5.38	12.02	13.65	19.35	30.19	43.6	64.53	71.43	94.75	95.26	100	5.22	17.45	33.62	48.5	62.63	94.75	-0.8	3.51	6.61	22.99	40.71	57.46	67.4
20240529_Prkl-1-212	0	0.28	6	7.94	13.58	22.47	31.99	39.45	57.84	77.4	94.15	94.69	100	4.34	16.87	34.3	49.84	70.39	85.76	0	9.46	10.7	27.65	43.24	54.18	67.56
20240529_Prkl-1-213	0	0.55	5.37	6.11	23.68	29.72	38.42	53.4	62.96	78.6	93.53	93.88	100	9.85	22.49	40.66	59.85	72.17	89.86	-0.55	4.88	16.1	34.58	50.41	68.58	76.37
20240529_Prkl-1-214	0	1.3	5.93	10.46	15.59	18.45	26.25	38.78	53.84	68.32	91.64	92.9	100	6.15	13.76	28.23	41.88	60.53	90.73	3.23	5.81	9.35	20.36	35.41	51.62	65.11
20240529_Prkl-1-216	0	2.29	11.53	12.48	16.28	23.82	38.33	39.8	53.99	74.83	94.14	94.85	100	13.62	19.77	35.28	46.5	63.71	91.01	7.1	9.54	10.39	31.06	40.98	49.07	69.24
20240529_Prkl-1-221	0	0.94	6.71	11.34	20.31	22.92	36.03	37.92	60.55	76.66	95.6	96.71	100	6.44	18	39.64	48.5	68.13	87.6	0.48	1.84	13.41	28.42	45.1	58.09	74.37
20240529_Prkl-1-222	0	0.95	4.11	7.75	12.35	18.8	31.44	45.12	60.11	74.2	93.35	94.26	100	4.37	15.03	33.48	54.49	66.71	88.62	0.17	4.64	10.34	22.45	40.39	58.03	70.83
20240529_Prkl-1-224	0	0.57	5.86	9.66	10.58	17.69	33.23	46.64	61.57	71.62	90.56	92.24	100	7.25	16.16	34.81	56.44	64.97	85.24	-0.71	4.27	8.83	27.08	42.33	59.23	67.3
20240529_Prkl-1-225	0	1.03	7.73	13.11	16.51	20.99	31.51	48.88	61.4	73.03	93.81	94.88	100	10.63	15.31	35.54	55.04	68.87	84.78	-0.8	6.95	12.21	27.32	43.27	59.06	71.12
20240529_Prkl-1-226	0	0.44	4.66	5.32	9.59	15.92	29.36	42.6	55.1	71.69	96.36	96.69	100	6.75	13.98	26.89	39.67	64.98	94.54	-1.53	4	8.43	23.62	35.07	47.87	68.66
20240529_Prkl-1-227	0	0.22	4.78	6.19	13.5	16.86	25.55	33.78	59.32	67.15	92.84	93.15	100	7.61	15.14	30.14	45.22	65.09	83.56	1.76	2.08	9.96	19.48	38.18	50.31	62.04
20240529_Prkl-1-228	0	1.4	6.77	9.66	11.63	22.46	33.81	43.02	59.18	71.64	91.82	93.55	100	5.51	14.71	35.96	49.66	68.39	88.16	0.14	4.96	10.56	25.06	40.93	57.23	74.86
20240529_Prkl-1-229	0	1.15	4.73	10.66	12.82	20.72	31.75	48.72	66.71	75.89	93.98	94.66	100	7.34	18.73	35.63	53.73	69.23	86.24	3.8	4.38	9.5	29.18	43.78	65.36	72.32
20240529_Prkl-1-235	0	1.1	6.73	9.66	15.57	26.41	36.98	46.61	61.61	70.54	93.58	93.8	100	6.86	21.84	39.14	50.37	65.43	89.34	0.22	5.41	13.93	29.94	44.38	59.19	67.97
20240529_Prkl-1-236	0	1.74	8.59	10.93	13.57	18.88	36.52	42.6	56.24	72.89	93.06	94.41	100	9.7	12.26	33.91	50.81	66.51	86.97	3.65	9.21	13.92	31.75	45.18	53.7	70.37
20240529_Prkl-1-246	0	2.47	7.77	7.77	15.25	21.83	28.6	34.15	48.58	61.65	91.85	91.85	100	9.12	19.06	30.66	38.46	53.57	89.98	-0.13	6.7	12.69	26.62	32.49	45.13	57.99
20240529_Prkl-1-247	0	1.34	6.76	9.16	16.15	26.76	37.33	47.38	62.25	71.19	93.72	94.14	100	6.76	22.23	39.5	50.66	66.28	90.01	0.45	5.45	14.15	30.52	44.94	59.95	68.75
20240529_Prkl-1-26	0	5.43	6.74	9.34	22.46	24.69	33.83	46.24	71.73	80.24	93.45	93.72	100	13.54	15.87	39.91	59.53	76.58	91.61	-1.71	11.18	16.68	29.01	43.26	54.13	74.22
20240529_Prkl-1-30	0	1.72	8.05	11.87	14.8	19.31	30.22	39.2	59.95	74.81	92.79	93.72	100	7.93	17.54	36.54	48.79	66.88	90.72	1.56	4.62	9.9	26.18	44.18	62.52	72.57
20240529_Prkl-1-31	0	0.85	6.55	6.83	10	14.44	21.33	36.93	56.59	74.74	91.76	92.57	100	7.51	10.68	23.3	39.72	59.49	86.42	1.84	8.16	9.4	17.02	31.16	52.4	69.66

## Sheet: Intermediate_manual prkl-1
filename	SABVL	SABVR	SABD	DA1	DA2	DA3	DA4	DA5	DA6	DA7	DA8	DA9	Rectum	DD1	DD2	DD3	DD4	DD5	DD6	DB1	DB2	DB3	DB4	DB5	DB6	DB7
20240529_Prkl-1-12	0	1.57737	5.52557	10.3149	16.2029	23.4355	33.8502	46.337	62.6918	76.6179	92.857	94.5997	100	5.84664	17.8896	35.3589	50.24	65.8777	90.2923	2.43186	6.84418	13.8893	27.954	43.9668	58.2559	73.8364
20240529_Prkl-1-206	0	2.07146	6.84289	9.09822	15.8859	25.5154	32.2129	41.7299	54.9235	78.6002	95.1363	96.2395	100	9.64282	18.2629	39.4123	53.0666	70.1718	92.0218	0	7.44972	13.476	28.5307	45.5135	58.2806	72.943
20240529_Prkl-1-208	0	2.08926	8.81758	13.217	14.6845	24.0358	36.5004	49.604	67.2153	70.3085	92.8783	94.8944	100	8.10026	18.9862	38.0694	47.7835	63.9288	77.9788	2.31991	9.48489	11.9056	29.3295	41.4172	44.385	62.5889
20240529_Prkl-1-210	0	1.12014	5.48426	13.402	14.209	19.5354	30.3328	43.8009	64.4229	70.7803	92.0585	93.3312	100	5.48955	17.8543	33.7417	48.5443	61.7187	93.0181	-1.09632	4.04043	7.76952	23.9489	41.2484	57.3933	67.4993
20240529_Prkl-1-212	0	4.81512	6.4418	7.7874	11.8669	20.4027	28.7335	35.8255	58.5187	71.7808	86.4697	87.1967	100	3.89157	15.1143	31.1265	46.2827	64.3087	80.4943	0	8.11804	9.54395	25.3341	42.58	50.7194	62.688
20240529_Prkl-1-213	0	0.748064	4.70064	5.64228	23.349	28.6912	36.8681	51.5397	61.5535	78.1769	93.7459	94.2526	100	9.91081	21.8142	39.1005	58.7348	70.5448	91.1034	0	4.90805	15.4404	33.3504	48.497	67.6957	75.3526
20240529_Prkl-1-214	0	1.62683	6.61182	11.6235	17.7988	21.5838	30.0923	42.597	57.0117	71.0528	92.8049	94.216	100	7.68872	16.0519	32.939	46.8119	64.8175	92.0934	3.65611	6.60441	9.85288	23.5442	39.7169	54.7008	68.1675
20240529_Prkl-1-216	0	2.63534	12.0302	13.0714	16.8723	24.5751	39.6311	41.0201	54.6519	75.5148	94.6333	95.2342	100	14.189	21.3616	37.3682	47.3129	63.5603	90.6279	7.41774	9.85296	10.9293	31.8654	41.7055	50.6428	69.8051
20240529_Prkl-1-221	0	1.18882	7.00074	11.5507	20.238	23.2207	35.8613	38.0387	60.1106	75.6253	93.5965	94.8128	100	6.79042	18.2962	39.4716	48.3714	67.618	86.702	0	2.20555	13.5128	28.238	45.049	57.7717	74.0895
20240529_Prkl-1-222	0	1.09705	4.61198	8.47384	13.4091	20.2903	33.1689	46.8474	61.4186	75.3724	93.7049	94.8505	100	4.65579	16.2668	34.9451	55.8008	67.136	88.164	0	5.09508	10.8627	23.5756	41.6381	58.6864	70.803
20240529_Prkl-1-224	0	0.514674	2.49068	10.5972	11.6051	19.7729	36.0129	48.8798	63.3876	73.0951	91.6754	93.7647	100	7.98244	17.8361	37.2718	57.9179	66.1306	86.3084	-1.37935	4.46312	9.29692	29.2901	44.0167	60.132	67.9384
20240529_Prkl-1-225	0	1.4122	8.4972	14.6952	17.7093	22.187	33.2647	51.2356	63.6683	74.6649	93.4064	94.0085	100	10.6814	15.7176	36.8957	57.153	70.1618	85.7891	-0.688829	6.93975	12.1698	28.2998	44.8958	60.5076	71.837
20240529_Prkl-1-226	0	0.714131	5.67672	10.1269	10.5837	16.4374	29.3675	41.8694	52.8473	67.531	88.8923	89.3012	100	6.69768	13.6527	26.2397	38.0066	61.076	87.2183	-1.32161	4.04288	8.7396	23.5694	34.1013	46.376	64.7348
20240529_Prkl-1-227	0	0.677721	5.30472	6.68184	14.782	18.2826	27.4499	36.0406	61.5614	69.2265	93.2567	94.0067	100	8.20129	16.4712	31.9042	47.1912	67.421	84.4789	2.11481	2.39876	10.7229	21.0708	40.2941	52.6058	64.4334
20240529_Prkl-1-228	0	1.56868	8.05322	10.9613	13.0753	24.7696	35.9363	44.5278	60.1199	72.6472	92.5133	94.4476	100	6.09945	16.4783	37.9512	50.6299	68.5821	88.9891	0	5.53465	11.9174	26.6101	42.4297	57.8651	75.7465
20240529_Prkl-1-229	0	1.5022	5.08237	10.6579	13.1127	21.0785	31.4072	48.1236	66.4517	75.7014	93.9327	94.7443	100	8.0169	19.7477	35.4973	53.867	69.5898	86.4802	4.35276	5.01921	10.2998	29.6282	43.7339	65.5676	72.8616
20240529_Prkl-1-235	0	1.5356	7.06732	11.165	16.7789	26.2823	37.4095	47.0359	61.3743	70.1885	92.0863	93.4596	100	6.89464	21.8645	38.7561	50.2383	64.7501	90.0972	0.485433	5.38423	15.3034	29.9353	44.4627	58.5544	67.6746
20240529_Prkl-1-236	0	2.02511	9.27809	11.6535	14.4269	19.823	36.6259	42.7043	56.3427	73.2072	93.4809	94.6861	100	10.7589	13.742	34.2768	50.6284	66.9416	87.3836	4.36095	9.7828	14.7759	31.8901	45.0163	53.8575	70.7621
20240529_Prkl-1-246	0	2.48966	8.00568	8.46862	15.845	21.7918	29.384	38.2018	52.6666	64.4095	92.3419	92.7099	100	9.92569	19.4936	32.7258	44.6295	58.9743	91.3776	0	7.10256	12.8257	27.3416	35.7356	49.5665	61.6342
20240529_Prkl-1-247	0	1.70506	6.56339	10.144	15.879	26.5441	36.9984	46.5204	61.2937	69.8746	93.2346	93.5778	100	6.77121	22.239	39.0225	50.6996	65.669	89.2793	0.418582	5.36838	14.4279	29.6973	44.3909	59.6208	68.1285
20240529_Prkl-1-26	0	5.28872	7.20634	9.57589	22.5558	24.5194	33.1999	45.1726	70.5855	79.7828	93.2991	94.1306	100	13.6958	16.1368	38.7705	57.7842	75.6337	91.5525	1.93735	11.9417	16.6789	27.9826	42.0627	52.5668	72.4186
20240529_Prkl-1-30	0	2.02789	8.39644	12.2889	14.8849	20.8342	30.803	39.3701	59.8051	75.1157	92.9032	94.0153	100	8.39805	18.7974	38.0206	49.45	67.6511	92.4896	1.75268	5.06168	10.6601	26.2049	44.8953	63.4279	74.4928
20240529_Prkl-1-31	0	1.41136	7.84005	8.58092	12.3836	17.9239	26.5207	45.4148	60.522	77.3524	92.6738	93.7824	100	9.47466	13.3349	28.7183	44.8737	63.3228	87.4378	2.59191	9.99834	11.415	21.3588	37.3031	57.2899	72.4985

## Sheet: Intermediate_VNC-Dist prkl-1
filename	SABVL	SABVR	SABD	DA1	DA2	DA3	DA4	DA5	DA6	DA7	DA8	DA9	Rectum	DD1	DD2	DD3	DD4	DD5	DD6	DB1	DB2	DB3	DB4	DB5	DB6	DB7
20240529_Prkl-1-12	0	1.73	5.78	10.42	15.92	22.79	32.93	45.24	61.68	76.56	94.12	94.99	100	5.88	17.44	34.79	49.49	66.19	92.19	2.5	7.23	14.09	26.81	42.54	57.34	73.75
20240529_Prkl-1-206	0	2.14	6.14	8.72	15.71	24.92	31.56	41.39	54.85	78.03	94.22	95.15	100	8.93	17.38	38.65	52.18	69.74	90.94	-0.61	7.48	13.72	28.6	46.24	59.65	73.15
20240529_Prkl-1-208	0	1.89	8.48	13.11	14.64	22.74	35.34	47.85	64.94	67.9	90.79	91.24	100	7.91	18.82	38.04	46.19	62.52	76.45	1.77	9.17	12.3	28.55	40.73	42.85	60.54
20240529_Prkl-1-210	0	0.8	5.04	11.52	13.87	18.97	29.91	42.66	64.28	70.99	93.38	93.89	100	4.73	17.08	33.33	48	61.76	93.89	-1.12	3.33	6.12	22.88	40.69	57.23	67.13
20240529_Prkl-1-212	0	5.65	6.21	7.75	13.32	22.58	31.93	40.02	58.33	77.7	94.91	95.6	100	4.1	16.64	34.4	50.39	70.62	86.57	-0.14	9.56	10.4	27.67	43.44	54.08	68.44
20240529_Prkl-1-213	0	0.88	5.78	6.41	24.38	30.26	39.15	54.32	63.81	79.67	94.4	95.22	100	9.93	22.95	41.31	60.72	73.21	91.28	-0.55	4.68	16.86	35.36	51.17	69.57	77.76
20240529_Prkl-1-214	0	1.53	5.83	10.39	15.74	18.71	26.6	39.18	53.99	68.88	92.04	93.19	100	6.39	13.95	28.39	42.29	61.06	91.23	3.36	6.28	9.49	20.65	35.91	51.88	65.77
20240529_Prkl-1-216	0	2.66	11.87	13.38	16.57	24.49	38.83	40.5	54.79	75.81	95.09	96.1	100	14.04	20.01	35.66	47.15	64.32	92.21	7.03	9.78	10.74	31.69	41.68	49.92	69.98
20240529_Prkl-1-221	0	1.04	6.98	11.4	20.25	23.05	36.22	38	60.66	76.64	95.32	96.52	100	6.7	18.14	39.72	48.66	68.05	87.34	0.29	2.02	13.38	28.43	45.05	57.84	74.52
20240529_Prkl-1-222	0	1.22	4.59	8.1	12.86	19.16	31.94	45.89	61.04	75.2	94.75	95.88	100	4.41	15.34	34.23	55.27	67.48	89.77	0.44	4.95	10.62	22.96	40.99	58.75	71.99
20240529_Prkl-1-224	0	0.58	2.18	9.75	10.69	18.09	33.33	47.24	62.32	72.49	91.21	93.18	100	7.2	16.21	35.65	57.01	65.76	86.11	-0.72	4.17	8.8	27.71	42.88	59.96	68.25
20240529_Prkl-1-225	0	0.92	7.76	13.16	16.7	20.82	31.49	49.19	61.64	73.45	94.17	95.25	100	10.45	15.37	35.8	55.49	69.27	85.67	-0.46	7.09	12.25	27.42	43.44	59.29	71.4
20240529_Prkl-1-226	0	0.57	4.72	5.1	9.37	15.35	28.05	40.97	52.92	68.71	91.98	92.92	100	6.5	13.65	25.8	38.19	62.56	90.24	-1.31	3.81	8.13	22.67	33.8	46	65.67
20240529_Prkl-1-227	0	0.66	4.89	6.41	13.85	17.22	25.87	34.2	59.49	67.42	92.99	93.44	100	7.71	15.21	30.45	45.41	65.48	83.96	1.87	2.3	10.06	19.83	38.26	50.71	62.21
20240529_Prkl-1-228	0	1.12	6.66	9.56	11.38	22.61	33.81	43.07	59.3	71.82	91.77	93.35	100	5.4	14.8	35.98	49.74	68.7	88.56	-0.14	4.84	10.31	25.03	40.97	57.04	75.05
20240529_Prkl-1-229	0	1.26	4.96	10.56	12.82	20.93	31.86	48.83	66.72	75.8	93.89	94.86	100	7.46	18.84	35.86	53.94	69.44	86.44	3.92	4.26	9.51	29.19	43.77	65.46	72.81
20240529_Prkl-1-235	0	1.23	6.8	9.76	15.74	26.59	36.98	47.22	62.15	71.2	94.04	94.82	100	6.93	21.95	39.56	50.48	66.14	90.21	0.23	5.46	13.95	30.26	44.86	59.71	68.83
20240529_Prkl-1-236	0	1.64	8.28	11.02	13.68	18.93	36.82	42.95	56.61	73.58	93.72	95.19	100	9.65	12.36	34.19	51.04	66.97	87.8	3.8	9.41	14.16	32.1	45.76	54.32	70.86
20240529_Prkl-1-246	0	2.42	7.09	7.71	15.22	21.89	28.74	34.52	49.07	62.39	92.38	93.24	100	9.05	19.1	30.71	38.99	54.02	90.85	-0.53	6.63	12.67	26.71	32.58	45.18	58.64
20240529_Prkl-1-247	0	1.34	6.31	8.74	16.35	26.57	37.38	47.23	62.76	71.82	94.43	95.17	100	6.06	22.09	39.57	50.79	66.64	90.68	0.36	4.78	13.59	30.08	44.79	60.17	69.26
20240529_Prkl-1-26	0	5.31	6.92	9.38	22.45	24.82	34.48	46.65	71.97	80.94	93.57	94.5	100	13.33	16.08	40.25	60.11	77.13	92.65	-1.56	11.79	17.03	29.01	43.47	53.99	74.75
20240529_Prkl-1-30	0	1.89	7.96	11.43	14.87	19.53	30.36	39.55	60.23	75.31	92.91	94.62	100	7.96	17.74	36.71	48.54	67.08	91.15	1.41	4.48	9.58	26.68	44.53	62.81	73.06
20240529_Prkl-1-31	0	1.1	6.47	6.9	9.97	14.57	21.67	37.27	57.27	75.67	92.2	93.3	100	7.71	10.89	23.65	40.32	59.9	87.23	1.86	8.1	9.37	17.18	31.34	52.89	69.94

## Sheet: Expert_manual prkl-1
filename	SABVL	SABVR	SABD	DA1	DA2	DA3	DA4	DA5	DA6	DA7	DA8	DA9	Rectum	DD1	DD2	DD3	DD4	DD5	DD6	DB1	DB2	DB3	DB4	DB5	DB6	DB7
20240529_Prkl-1-12	0	1.35716	5.4351	10.1651	16.6258	23.8446	34.2437	47.0055	62.9612	76.9309	93.3939	94.7892	100	5.82544	18.0612	36.1392	51.1655	67.1096	91.6451	2.51204	6.90148	14.4098	27.9665	43.9816	58.9182	74.3975
20240529_Prkl-1-206	0	1.8272	6.32638	8.57073	15.2605	25.1085	31.5515	40.988	54.8384	78.017	94.3172	94.8706	100	8.55676	17.4496	38.6074	52.2356	69.6	91.0624	-0.266918	7.33256	13.3962	28.3695	46.0846	59.3194	72.8743
20240529_Prkl-1-208	0	0.3042	7.39627	12.495	13.7738	22.082	34.1837	47.3619	63.3791	66.3542	88.7104	90.1723	100	7.76245	17.6728	36.524	45.0024	61.5888	75.0891	1.82093	8.89163	11.4007	27.5056	39.8809	42.5047	59.8163
20240529_Prkl-1-210	0	1.24989	5.81727	12.6551	14.7172	20.572	31.2654	44.7328	65.8511	72.656	94.6313	95.2398	100	5.33577	18.2759	34.5911	49.3403	63.471	94.783	-0.855185	3.32755	6.9767	24.0384	41.683	58.3079	68.3326
20240529_Prkl-1-212	0	5.42254	7.27274	8.18242	12.7121	21.6948	31.2581	39.0946	57.707	77.1141	94.0576	94.7037	100	3.86309	16.3452	33.8151	49.6153	69.89	85.5387	-0.143978	9.06779	10.0392	26.9135	42.7333	53.6485	67.4358
20240529_Prkl-1-213	0	0.882995	5.44157	6.01389	22.7576	28.6549	36.5252	51.2724	60.7078	77.2065	93.5664	93.6879	100	9.41677	21.9285	38.9001	57.7944	70.2412	90.0137	-0.589584	4.50127	15.6654	33.1699	48.1767	66.888	74.9648
20240529_Prkl-1-214	0	1.34586	6.70283	12.0061	18.4701	22.6929	31.2443	43.5673	57.6227	71.3878	92.2431	93.4964	100	7.02257	15.9136	32.86	45.9848	63.8177	90.751	3.39736	6.29856	9.94289	24.7238	40.5705	55.9042	68.5021
20240529_Prkl-1-216	0	2.80294	12.405	13.5609	17.1978	24.7083	39.3043	40.7465	54.286	74.8153	93.8422	94.556	100	14.3384	20.6213	36.2254	46.9404	63.5575	90.4169	7.14132	9.7744	10.8726	31.7576	41.3327	49.2872	68.7795
20240529_Prkl-1-221	0	1.07759	7.23514	11.7718	20.6721	23.1375	36.3033	38.2033	60.3443	75.7872	93.7194	94.451	100	6.9147	18.3224	39.6903	48.5521	67.2709	86.1791	0.646552	2.5794	13.7165	28.8969	45.2331	57.8335	73.661
20240529_Prkl-1-222	0	1.12158	4.7411	8.57761	13.8402	20.5374	33.5348	47.0207	61.404	75.0938	93.5127	94.515	100	4.77107	16.7134	35.8834	56.0785	67.793	88.6457	0.263761	5.42747	11.2949	24.435	42.5428	59.3905	72.25
20240529_Prkl-1-224	0	2.58162	6.38324	10.6852	11.8276	19.6992	35.6402	48.3497	62.7868	72.6926	91.4095	93.1349	100	7.86943	17.7874	36.7307	57.3957	65.6837	85.8342	-0.780822	4.78814	9.54709	29.2036	44.0698	60.2713	67.9571
20240529_Prkl-1-225	0	1.09211	7.87381	13.2478	17.0931	21.6405	32.8479	51.3122	63.6196	75.0052	94.3877	95.1406	100	10.5461	15.7848	37.3172	57.6824	71.0826	86.1811	0.77865	6.93772	12.233	28.4522	45.5081	61.6221	73.075
20240529_Prkl-1-226	0	0.569193	4.54448	5.89374	10.682	16.9143	30.5931	43.9423	55.7949	71.6096	94.7471	94.9506	100	7.50824	15.0552	28.0157	40.5684	64.6862	92.5008	-1.43987	4.257	9.08814	24.9053	36.2068	48.7241	68.3171
20240529_Prkl-1-227	0	4.75645	5.07538	6.5693	14.5897	18.2379	27.2101	35.8147	61.5809	69.3404	93.1038	93.675	100	8.02334	16.2743	32.105	47.2833	67.4014	84.5448	1.70919	1.97449	10.9401	21.2707	40.1957	52.4942	64.3092
20240529_Prkl-1-228	0	1.20343	7.24259	10.6143	12.5898	24.2385	35.7446	44.4503	59.5975	71.9743	92.3674	94.2038	100	6.26276	16.3506	37.6814	50.2465	68.2583	88.3363	0.324847	5.58666	11.6505	26.6647	42.3991	57.5384	75.2122
20240529_Prkl-1-229	0	1.1326	4.97604	10.5658	12.9419	20.9037	31.3921	47.9045	66.2224	75.4445	93.8154	94.3901	100	7.66268	19.1507	35.1603	53.3975	68.9016	85.9672	4.11432	4.57207	9.53197	29.055	43.3983	64.8693	71.9479
20240529_Prkl-1-235	0	1.74797	6.62178	10.253	16.2148	26.6491	36.9564	46.8935	61.2169	70.0898	92.835	93.5246	100	6.77264	21.6705	38.6018	50.1717	65.3505	89.391	0.616844	5.27364	14.0581	29.3863	44.0909	58.6076	67.3809
20240529_Prkl-1-236	0	1.97458	8.66449	11.4394	13.9037	19.3409	36.7179	42.3405	56.5099	73.5415	93.5372	94.7096	100	10.1658	12.8332	34.1448	50.9525	67.0674	87.6002	4.04849	9.67993	14.6312	31.9729	45.3331	53.7717	70.8856
20240529_Prkl-1-246	0	2.33502	7.88898	8.08364	15.4652	21.6048	28.9345	38.4996	53.1447	65.2339	92.7851	93.022	100	9.1965	18.8828	32.2994	43.3116	58.2504	91.0923	-0.251292	6.74421	12.6189	26.7551	35.3907	49.6346	61.8977
20240529_Prkl-1-247	0	1.64935	6.39545	10.3609	16.0521	26.1201	36.8357	46.6084	61.5194	70.137	92.3767	93.4525	100	6.95135	21.8028	39.107	50.3492	65.5164	89.7301	0.613182	5.4474	14.0936	30.2735	44.5912	59.5036	68.2996
20240529_Prkl-1-26	0	0.718034	5.75542	7.10232	9.62891	21.9247	24.2218	44.4819	69.5787	78.9801	92.1722	92.71	100	12.7806	15.8153	37.9908	56.682	73.886	89.5871	-1.79091	11.195	16.42	27.5194	41.3534	52.0152	72.0004
20240529_Prkl-1-30	0	1.74011	8.11864	12.1084	14.5401	20.6571	30.6963	39.5828	60.0086	75.1489	92.6461	93.7654	100	8.43502	18.0831	36.8324	48.591	66.589	90.7732	1.51196	4.88485	10.6243	26.7176	43.9398	62.4395	73.0351
20240529_Prkl-1-31	0	0.888973	3.73761	7.80924	12.4562	18.0366	26.2522	41.7772	60.184	76.5828	92.1387	92.6273	100	9.15664	13.1981	28.1991	44.4185	62.8155	86.9097	1.89859	9.96192	11.525	20.7012	35.9193	56.1221	71.3568

## Sheet: Expert_VNC-Dist prkl-1
filename	SABVL	SABVR	SABD	DA1	DA2	DA3	DA4	DA5	DA6	DA7	DA8	DA9	Rectum	DD1	DD2	DD3	DD4	DD5	DD6	DB1	DB2	DB3	DB4	DB5	DB6	DB7
20240529_Prkl-1-12	0	1.43	5.35	9.86	15.65	22.42	32.34	44.55	60.85	75.59	92.84	93.99	100	5.63	17.02	34.29	48.95	65.4	91.12	2.29	6.87	13.64	26.49	41.79	56.64	72.79
20240529_Prkl-1-206	0	1.94	6.88	9	15.63	25.2	31.77	41.42	55.31	78.51	94.4	94.96	100	8.79	17.52	38.8	52.37	70.07	91.06	-0.31	7.63	13.54	28.57	46.56	59.55	72.99
20240529_Prkl-1-208	0	0.24	2.49	8.33	15.49	23.73	36.32	49.84	66.22	69.45	92.4	93.99	100	8.57	19.16	38.72	47.35	64.54	78.27	1.89	9.53	12.99	29.3	41.46	44.41	62.08
20240529_Prkl-1-210	0	0.8	5.17	11.97	13.9	19.65	30.28	43.69	65.11	72.05	94.7	95.04	100	5.32	17.74	34.17	48.89	62.88	94.87	-0.96	3.62	6.7	23.32	40.96	57.85	67.83
20240529_Prkl-1-212	0	5.76	7.7	8.4	13.51	22.4	32.06	39.39	57.82	77.12	93.88	94.69	100	4.08	16.66	34.5	49.97	70.11	85.62	-0.28	9.37	10.34	27.57	42.91	54.03	67.54
20240529_Prkl-1-213	0	0.56	5.46	6.34	23.91	29.8	38.82	53.85	63.56	78.93	93.63	94.22	100	9.86	22.73	41.1	60.39	72.75	90.18	-0.22	4.63	16.13	34.85	50.59	69.12	76.91
20240529_Prkl-1-214	0	1.3	5.94	10.34	15.55	18.57	26.37	38.81	53.73	68.17	91.35	92.82	100	6.05	13.77	28.28	41.94	60.49	90.43	3.25	5.72	9.36	20.41	35.4	51.66	65.18
20240529_Prkl-1-216	0	2.19	11.37	12.53	16.37	23.46	38.34	39.66	53.81	74.91	94.01	94.77	100	13.29	19.73	35.21	46.4	63.5	90.92	6.91	9.37	10.13	31.1	40.86	49.07	69.12
20240529_Prkl-1-221	0	1.27	7	11.28	19.84	22.47	35.14	37.28	59.44	75.14	93.67	94.26	100	6.73	17.97	38.97	47.64	66.75	85.65	0.64	2.42	13.5	28.13	44.36	56.91	72.9
20240529_Prkl-1-222	0	0.95	4.3	7.89	12.37	18.89	31.43	45.24	60.43	74.54	93.85	94.58	100	4.3	15.14	33.57	54.65	67.03	88.86	0.17	4.75	10.42	22.68	40.9	58.14	71.31
20240529_Prkl-1-224	0	2.19	5.79	9.73	10.43	17.8	33.67	47.23	62.39	72.47	91.46	93.32	100	7.32	16.25	35.38	57.17	65.83	86.19	-0.72	4.18	8.78	27.37	42.74	60.06	67.82
20240529_Prkl-1-225	0	1.03	7.62	13	16.52	20.81	31.38	48.48	61.17	72.93	93.5	94.83	100	10.31	15.14	35.32	54.98	68.62	84.94	-0.81	7.05	11.99	27.37	43.09	59.07	71.03
20240529_Prkl-1-226	0	0.89	4.58	5.36	9.72	15.91	29.27	42.6	54.74	71.24	95.47	95.97	100	6.9	14.22	26.7	39.69	64.52	93.63	-1.06	4.19	8.56	23.67	34.99	47.59	67.95
20240529_Prkl-1-227	0	4.57	4.9	6.09	13.47	16.78	25.33	33.7	59.11	66.97	92.68	93.14	100	7.52	15.08	30.05	45	64.79	83.54	1.97	2.08	10.02	19.65	38.02	49.99	61.73
20240529_Prkl-1-228	0	1.11	6.8	9.7	11.39	22.7	33.86	42.8	59.24	71.52	91.33	93.55	100	5.54	14.66	35.87	49.26	68.14	88.03	0.14	4.99	10.46	24.94	40.7	57.13	74.58
20240529_Prkl-1-229	0	1.02	4.75	10.23	12.74	20.64	31.65	48.37	66.96	75.94	94.04	94.81	100	7.23	18.64	35.78	54.06	69.28	86.19	3.73	4.41	9.24	29.15	43.88	65.42	72.47
20240529_Prkl-1-235	0	1.09	6.9	9.73	15.91	26.61	37.12	47.16	62.42	71.22	94.16	94.71	100	7.17	22.08	39.51	50.81	66.28	90.59	0.44	5.55	14.08	30.33	44.93	59.84	68.72
20240529_Prkl-1-236	0	1.63	8.57	10.94	13.51	19.19	36.55	42.6	56.13	72.75	92.88	94.41	100	9.57	12.3	33.93	50.64	66.32	86.77	4.05	9.32	13.98	31.66	45.19	53.68	70.34
20240529_Prkl-1-246	0	2.08	4.5	10.05	17.25	23.1	29.7	35.42	49.78	62.18	91.6	91.84	100	11.16	20.58	32.05	39.7	54.83	89.65	2.08	8.93	14.34	27.73	33.5	46.21	58.33
20240529_Prkl-1-247	0	1.48	6.23	9.31	15.33	25.91	36.62	46.96	61.93	71.01	93.91	94.34	100	6.23	21.42	39.1	50.18	65.88	90.19	0.49	5.1	13.58	29.83	44.51	59.3	68.53
20240529_Prkl-1-26	0	5.27	6.73	9.32	22.23	24.6	33.95	46.3	71.37	80.29	93.42	93.95	100	12.97	15.6	39.89	59.53	76.49	91.7	-1.71	11.02	16.41	28.79	43.28	53.96	74.26
20240529_Prkl-1-30	0	1.39	7.75	11.38	13.82	19.54	29.56	39.01	59.39	74.09	92.19	93.51	100	7.88	17.07	36.33	48.32	66.09	90.35	1.39	4.65	9.92	25.73	43.56	61.97	72.07
20240529_Prkl-1-31	0	0.85	6.44	6.84	10.19	14.37	21.31	36.9	56.6	74.65	91.44	92.26	100	7.5	10.88	23.21	39.77	59.45	86.11	1.85	8.12	9.35	17.01	31.31	52.47	69.56

## Sheet: Processing time_prkl-1
Annotator	Manual (min)	VNC-Dist (min)	Faster
Professional	83	56	1.48
Intermidiate	127	70	1.81
Beginner	153	74	2.06

## Sheet: WT neuron positions_VNC-Dist
filename	SABVL	SABVR	SABD	DA1	DA2	DA3	DA4	DA5	DA6	DA7	DA8	DA9	Rectum	DD1	DD2	DD3	DD4	DD5	DD6	DB1	DB2	DB3	DB4	DB5	DB6	DB7
20240607_wt-07_RD.csv	0	0.94	4.09	10.81	18.96	28.03	40.05	56.24	75.48	88.34	96.43	97	100	5.1	23.1	42.82	59.47	82.99	95.28	-0.93	6.86	15.43	30.97	52.11	70.74	86.1
20240610_wt-106_RD.csv	0	0.71	5.28	11.8	18.82	26.4	36.13	47.66	63.84	79.33	92.45	94	100	4.71	22.48	38.31	56.11	72.57	89.97	-1.56	7.7	16.7	28.84	43.92	60.58	76.15
20240613_wt-313_RD.csv	0	1.02	7.9	10.73	20.53	31.36	42.78	55.32	68.79	77.41	92.88	94.89	100	7.27	26	45.19	63.34	73.01	90.71	-2.01	6.96	17.44	34.29	50.9	66.65	74.37
20240607_wt-22_RD.csv	0	2.71	6.92	12.56	21.23	30.2	41.87	55.67	70.47	83.01	93.65	94.88	100	7.81	24.75	44.8	63.98	76.92	92.31	1.2	8.86	17.57	33.3	51.52	67.88	80.11
20240607_wt-20_RD.csv	0	1.94	5.86	14.55	20.15	25.26	30.99	41.4	60.23	75.39	91.64	93.81	100	8.11	22.54	32.69	49.29	68.1	88.7	0.98	9.65	18.15	26.98	35.84	56.18	72.38
20240613_wt-304_RD.csv	0	0.53	4.22	10.31	18.21	30.77	45.08	59.65	73.64	81.71	94.55	95.29	100	4.64	24.75	47.63	66.55	78.63	93.43	-1.16	6.21	16.1	35.4	56.32	71.91	79.46
20240607_wt-04_RD.csv	0	0.21	3.1	8.41	12.39	18.07	28.7	45.39	64.67	80.43	93.61	94.47	100	4.79	15.28	31.19	54.26	72.82	92.23	-1.13	5.99	10.32	20.88	38.21	61.4	77.36
20240613_wt-307_RD.csv	0	1.26	6.25	9.62	18.06	29.77	41.93	55.73	70.37	83.55	93.83	95.01	100	4.89	24.06	43.81	62.62	77.58	85.88	-1.37	6.11	15.87	32.67	50.66	67.23	80.7
20240610_wt-111_RD.csv	0	1.95	4.53	9.45	14.16	23.46	33.31	46.51	66.22	80.29	93.22	94.85	100	5.91	18.29	36.03	54.28	73.19	91.36	0.65	6.92	11.48	25.38	42.47	61.02	78.1
20240607_wt-11L_RD.csv	0	1.36	5.88	11.52	18	24.22	32.35	44.06	58.03	75.37	92.95	94.93	100	7.55	22.46	34.37	50.36	68.05	90.46	1.77	9.69	16.25	27.12	39.04	54.9	72.03
20240610_wt-103_RD.csv	0	2	6.46	11.92	18.09	28.41	40.24	53.98	67.02	79.97	92.64	93.76	100	6.29	21.83	42.56	59.96	73.7	90.7	-1.1	8.03	16.02	30.73	50.74	64.4	77.81
20240613_wt-300_RD.csv	0	0.82	4.24	10.27	19.75	28.65	36.63	44.77	58.29	75.23	92.92	94.08	100	4.68	25.02	38.11	49.79	67.65	91.47	-1.22	6.5	14.85	31.41	40.84	54.69	72.52
20240613_wt-305_RD.csv	0	0.54	4.26	8.57	15.62	26.78	38.12	53.92	65.28	79.57	94.45	95.06	100	3.49	21.12	40.43	56.97	72.64	92.91	-1.41	5.61	13.05	29.69	45.77	63.3	77.14
20240607_wt-11R_RD.csv	0	1.24	9.31	16.95	22.79	30.97	42.04	52.13	62.08	74.25	88.62	89.66	100	13.63	27.17	44.58	55.49	67.85	85.55	5.4	8.08	19.71	36.04	49.61	60.56	71.33
20240607_wt-12_RD.csv	0	1.66	8.26	15.31	21.45	29.16	40.16	51.87	64.09	77.33	91.62	91.86	100	12.5	25.87	43.35	55.84	70.27	88.78	5.32	7.89	18.21	33.9	49.23	61.44	74.1
20240610_wt-107_RD.csv	0	0.88	5.05	9.23	15.35	26.06	35.85	47.44	63.9	79.84	92.78	94.09	100	4.42	21.76	37.72	55.55	72.18	92.18	-2.65	5.94	13.43	28.94	43.4	60.8	76.66
20240613_wt-303_RD.csv	0	1.01	4.88	7.99	17.13	27.15	39.14	52.58	67.65	84.51	95.21	96.21	100	4.55	22.79	41.28	58.83	77.84	94.28	-0.42	6.14	14.02	31.59	48.72	64.56	82.24
20240613_wt-301_RD.csv	0	0.47	4.27	8.07	20.83	31.7	43.29	57.76	69.3	82.01	94.21	95.23	100	5.23	26.95	45.81	62.54	75.83	93.1	-0.66	4.18	16.27	35.55	52.75	66.72	79.39
20240610_wt-114_RD.csv	0	1.51	4.5	11.79	19.33	30	40.99	57.11	70.04	84.14	94.15	95.19	100	6.56	25.84	42.55	61.97	77.88	93.11	-1.42	7.84	15.52	32.32	50.7	67.62	82.24
20240607_wt-01_RD.csv	0	0.77	2.41	6.74	12.08	20.45	30.47	42.19	60.62	78.46	92.08	94.25	100	5.26	16.65	32.85	52.52	70.45	90.85	-1.3	4.27	9.96	23.3	37.82	56.73	75.41
20240610_wt-110_RD.csv	0	1.87	5.57	10.98	19.24	29.23	41.19	52.5	64.53	78.33	93.1	94.18	100	7.14	26	43.01	56.7	70.77	91.17	1.07	6.1	15.34	34.78	48.14	61.98	75.72
20240610_wt-102_RD.csv	0	0.95	6.03	15.1	20.67	31.01	43.2	54.16	67.47	77.86	91.08	92.76	100	6.67	27.83	45.16	59.67	73.51	89.26	-2.54	12.71	17.8	35.74	48.48	64.26	75.12
20240610_wt-113_RD.csv	0	0.97	4.82	9.6	18.12	28.88	41.12	54.8	69.84	83.75	95.28	96.3	100	4.94	26	43.87	61.79	77.26	94.35	-1.81	6.44	14.56	33.78	49.07	66.66	80.91
20240607_wt-02_RD.csv	0	5.41	7.38	14.36	24.44	34.89	48.52	61.99	79.25	89.08	96.09	97.65	100	7.83	30.22	50.75	72.76	84.77	92.89	1.39	9.59	21.79	38.76	59.01	75.9	86.96
20240610_wt-101_RD.csv	0	1.58	5.63	12.26	19.12	28.08	37.2	50.82	67.74	81.05	98.81	100	100	7.55	23.81	39.04	58.54	76.61	97.36	-1.17	8.45	17.2	30.13	46.19	64.15	78.84
20240607_wt-03_RD.csv	0	2.19	5.24	11.77	17.63	27.71	38.43	52.13	67.81	81.3	94.22	94.64	100	6.23	24.32	40.52	61.2	75.57	92.55	1.62	8.27	14.89	30.46	47.96	64.88	78.73
20240607_wt-08_RD.csv	0	1.27	4.69	10.46	17.46	24.68	38.1	55.66	73.79	86.16	95.24	96.35	100	7.06	21.63	40.76	65.23	81.12	93.84	1.07	6.17	15.17	32.06	48.51	71.2	83.82
20240607_wt-21_RD.csv	0	0.43	4.68	10.43	19.77	27.56	38.88	52.83	68.21	83.01	93.68	94.42	100	5.74	23.37	40.79	61.24	76.81	92.21	-1.81	5.85	16.32	30.46	49.26	65.17	80.59
20240607_wt-13_RD.csv	0	0.72	3.87	9.88	17.32	26.71	37.1	49.76	66.54	80.53	93.31	94.48	100	4.99	22.17	39.25	58.13	73.79	91.61	-0.82	6.41	14.67	29.43	45.3	63.59	77.67
20240610_wt-108_RD.csv	0	0.67	6.01	11.73	20.55	31.55	44.5	54.83	69.55	80.72	93.91	94.82	100	5.54	27.37	46.2	62.23	75.36	92.34	-1.85	9.77	17.47	36.46	50.98	66.78	78.8
20240607_wt-09_RD.csv	0	0.75	4.59	10.48	15.31	23.14	34.25	49.72	66.48	80.96	93.77	94.92	100	6.61	20.33	36.82	59.34	75.31	92.19	1.35	7.37	12.56	26.67	45.06	63.81	78.49
20240607_wt-16R_RD.csv	0	0.13	3.63	10.14	14.71	23.27	35.49	49.79	64.17	79.76	93.03	94.68	100	4.79	20.24	37.98	56.01	71.69	90.85	-1.14	6.3	12.76	26.66	43.19	61.53	75.53
20240607_wt-14_RD.csv	0	0.43	3.48	10.98	18.85	27.92	42.45	58.35	75.46	84.89	94.71	95.83	100	5.11	23.37	45.33	68.01	81	94.13	-1.42	6.9	15.74	35.24	52.32	72.69	83.27
20240607_wt-23_RD.csv	0	0.83	3.19	6.81	13.56	22.67	34.46	47.59	61	77.06	92.93	93.89	100	3.37	17.99	35.88	52.86	68.73	88.13	0.46	4.09	11.15	25.64	42.82	58.16	75.51
20240610_wt-116_RD.csv	0	1.79	7.51	12.26	20.57	29.64	40.18	53.3	69.22	81.16	93.16	93.48	100	6.77	25.52	42.81	62.35	76.31	91.56	1.05	6.34	18.24	33.11	49.32	66.66	79.26
20240607_wt-19_RD.csv	0	0.62	4.97	11.78	19.75	28.96	42	55.38	71.3	81.42	94.1	94.54	100	6.75	24.16	44.03	64.39	77.06	92.44	-0.93	8.26	16.18	31.94	49.93	67.63	79.99
20240607_wt-30_RD.csv	0	1.8	5.34	12.77	19.61	30.32	42.04	54.65	70.62	84.28	96.02	96.46	100	6.9	25.96	44.42	63.88	78.49	94.83	1.2	8.56	16.58	33.87	50.62	68.19	81.44
20240607_wt-18_RD.csv	0	0.1	1.36	6.51	11.29	19.28	31.04	45.27	62.59	79.4	92.61	94.56	100	2.15	15.95	33.56	53.89	71.43	90.31	-0.4	3.5	9.22	22.42	39.26	59.27	75.46
20240607_wt-15_RD.csv	0	0.5	1.2	3.2	9.15	20.51	34.8	47.48	61.57	76.05	94.76	95.2	100	0.6	14.21	35.38	54.39	72.63	92.99	-2.09	2.9	8.25	26.93	43.09	67.11	83.52
20240607_wt-05_RD.csv	0	0.7	4.12	8.8	15.87	25.73	39.52	56.1	71.51	84.48	95.06	96.19	100	5.08	20.34	42.26	63.68	78.51	94.21	-0.69	4.96	12.81	30.55	51.63	69.37	81.82
20240613_wt-302_RD.csv	0	1.33	5.37	9.9	19.71	29.74	41.89	56.65	73.55	84.74	94.98	96.12	100	4.95	25.08	43.75	65.64	79.25	94.09	-0.2	6.31	15.85	33.07	52.84	70.53	83.07
20240607_wt-17_RD.csv	0	0.43	4.13	10.6	16.06	24.51	35.47	49.96	67.05	80.36	93.38	94.78	100	5.48	19.35	37.92	57.44	74.11	91.63	1.26	6.9	13.61	27.26	45.65	63.46	77.51
20240610_wt-112_RD.csv	0	0.33	7.77	10.72	15.93	22.79	30.67	52.91	65.97	80.39	93.58	94.35	100	10.72	26.29	43.07	59.74	74.89	92.36	-0.33	11.86	20.1	34.39	48.88	63.78	78.3
20240610_wt-104_RD.csv	0	1.25	5.51	11.33	19.38	29.14	40.69	53.71	70.62	83.68	94.57	95.45	100	6.61	23.95	42.75	61.66	77.66	93.69	0.91	7.68	15.88	31.92	49.25	67.58	81.95
20240610_wt-100_RD.csv	0	1.03	4.02	8.93	17.89	28.81	39.95	54.17	70.56	82.74	94.92	96.03	100	5.06	22.52	41.71	61.29	76.71	94.11	-0.65	5.62	12.83	31.22	48.62	67.37	81.15
20240610_wt-115_RD.csv	0	0.44	3.57	9.89	17.17	26.85	38.8	53.36	69.31	84.69	95.31	95.88	100	4.53	22.24	41.18	61.38	78.61	94.3	-0.61	5.93	15.44	29.41	47.92	67.01	82.04
20240607_wt-28_RD.csv	0	1.23	4.69	11.35	19.83	27.51	39.14	50.76	67.97	81.36	94.53	95.04	100	6.97	24.1	41.39	60.83	76.24	93.01	1.37	7.1	17.71	30.93	47.47	65.4	78.98
20240610_wt-109_RD.csv	0	0.86	2.48	5.45	10.04	18.85	29.94	47.94	68.94	82.84	93.71	93.71	100	3.37	14.18	32.21	60.26	77.46	92.08	0.37	3.48	7.32	22.55	41.15	65.26	81.08
20240610_wt-105_RD.csv	0	1.77	5.88	13.1	19.22	29.53	39.24	52.13	66.19	79.53	93.35	93.78	100	8.33	25.32	40.91	58.97	73.99	91.61	1.22	9.33	16.7	31.58	48.16	63.97	77.53

## Sheet: sax3 neuron positions_VNC-Dist
filename	SABVL	SABVR	SABD	DA1	DA2	DA3	DA4	DA5	DA6	DA7	DA8	DA9	Rectum	DD1	DD2	DD3	DD4	DD5	DD6	DB1	DB2	DB3	DB4	DB5	DB6	DB7
20240601_sax-3-09_RD.csv	0	1.57612	3.95708	8.79723	15.3588	27.3865	41.8846	57.5006	76.1569	86.8992	95.7635	96.1659	100	5.15314	21.0373	44.3997	67.9745	82.3944	94.2097	-0.916611	5.82383	12.4413	31.9137	52.5486	73.2953	85.2224
20240613_sax3-306_RD.csv	0	2.16969	7.30786	10.1576	17.3467	26.3061	39.7021	53.4974	70.639	84.0026	96.0492	96.6105	100	6.59542	20.6606	36.6041	62.3597	77.8497	89.2487	3.03325	7.30786	14.3459	42.174	50.1727	67.9404	81.4443
20240613_sax3-309_RD.csv	0	1.45626	5.40896	7.44553	14.7268	19.0518	35.64	49.6004	66.8565	78.8569	94.394	95.029	100	5.40896	11.3654	29.6507	55.929	73.5793	89.5434	1.56575	3.48188	13.5224	22.3366	43.622	64.9622	80.5869
20240613_sax3-300_RD.csv	0	2.83912	4.93854	8.29979	16.3603	22.6803	42.1734	56.4886	72.3594	84.8037	95.6271	96.0187	100	4.62308	20.124	36.0383	63.7877	79.517	86.1851	0.206679	6.29827	13.271	31.883	51.0823	71.0649	83.3351
20240613_sax3-303_RD.csv	0	0.665866	4.37725	7.2372	13.361	23.2726	35.9131	54.1862	70.3198	85.3073	96.0594	97.0964	100	3.11101	16.472	36.6554	60.3318	77.044	86.6718	0.665866	2.8927	10.9158	27.2678	45.1152	68.1039	82.873
20240611_sax3-53_RD.csv	0	1.24111	6.54406	10.3125	17.2176	21.9113	40.3024	57.0574	70.484	82.7372	95.0694	96.2767	100	4.56956	19.8466	42.2092	62.8343	76.3286	94.2457	-0.191809	8.84576	15.3108	30.5991	49.2835	67.3023	80.7402
20240611_sax3-54_RD.csv	0	1.50724	2.26679	4.6404	13.1023	19.7603	35.7228	50.7002	63.5177	81.4147	94.0897	95.775	100	3.34678	7.69048	31.4265	56.9072	72.7866	83.7883	-1.73273	-0.106812	11.2984	21.9677	45.9411	60.8711	77.9967
20240611_sax3-52_RD.csv	0	1.43633	6.97806	7.8489	18.2877	30.8075	40.5791	50.4071	64.0466	80.8414	93.5874	95.2613	100	3.18932	23.7842	41.5743	55.7001	71.839	85.1052	0.610722	4.00362	14.5442	33.0808	46.4827	61.5924	78.161
20240611_sax3-47_RD.csv	0	4.46701	6.13649	6.55386	11.4382	16.3001	38.9622	48.6858	62.8314	81.6695	95.172	95.4879	100	5.03102	9.83644	41.7259	55.7699	74.8111	89.6898	3.63226	4.46701	13.2882	33.965	46.0688	60.3271	78.3644
20240611_sax3-48_RD.csv	0	2.79659	8.7175	12.3443	17.9375	23.5962	37.4153	49.3336	66.6266	80.3037	93.0085	94.2757	100	7.98558	15.4468	39.5783	57.8654	74.0223	83.2532	3.62683	6.74022	16.8014	30.8827	45.9362	63.0653	76.8626
20240611_sax3-50_RD.csv	0	0.754589	6.70121	12.1973	14.3147	29.6317	42.9102	53.5646	66.4377	81.7209	92.8032	93.7493	100	10.1926	23.4261	40.41	59.6689	74.9409	90.9111	-0.427976	5.42854	17.5808	33.0443	49.1159	64.1964	79.7049
20240611_sax3-45_RD.csv	0	1.57562	5.09488	10.1093	17.9068	26.6705	39.3445	54.6636	67.9471	83.5193	95.1466	96.3657	100	6.53249	21.1501	42.0127	59.0454	75.6642	89.7757	1.04658	5.3019	15.7792	31.8919	51.0408	65.4169	80.7591
20240611_sax3-46_RD.csv	0	1.66386	6.58797	9.85947	15.0984	28.2631	41.6414	55.1546	70.5565	84.8229	94.6824	95.7841	100	5.91343	16.4137	39.1006	62.2372	78.4823	88.8139	-0.337268	2.43957	12.434	22.5857	49.5222	67.8696	82.1135
20240611_sax3-41_RD.csv	0	0.419691	3.89065	7.64519	17.7518	28.3122	40.5853	53.6978	71.132	84.0744	94.2945	94.8956	100	5.85299	22.5045	42.99	61.2069	77.9378	87.1824	2.27995	6.02314	15.0862	32.9855	49.0245	66.6175	80.5467
20240611_sax3-42_RD.csv	0	0.525786	4.51952	9.39702	16.2322	26.6473	38.6397	52.2654	69.7841	83.8573	96.1405	96.5656	100	4.32934	22.2061	40.9777	60.4989	76.5969	85.9492	-0.346795	6.15281	14.0955	31.0661	49.1442	66.4504	81.9667
20240611_sax3-39_RD.csv	0	1.18137	3.76913	8.10081	16.7867	26.5527	39.9527	52.104	69.6445	83.5059	95.2408	96.2871	100	5.55806	22.0635	41.8767	62.2187	77.4527	91.2804	-1.84518	4.96175	14.559	31.0419	48.1998	67.2367	81.4919
20240611_sax3-40_RD.csv	0	0.481174	3.04343	6.42367	18.5011	23.758	39.0954	51.654	69.7582	75.3879	94.6349	95.0439	100	4.16216	21.713	40.4788	60.8204	66.5223	83.195	-1.3112	2.05702	15.566	47.1551	48.9474	64.2006	78.2509
20240611_sax3-327_RD.csv	0	1.06122	3.93208	8.78016	17.2922	23.8271	39.1421	51.1171	69.0349	82.7078	90.5719	90.8065	100	5.84227	10.9138	36.2154	60.3441	76.8543	87.0532	-1.05004	2.72565	14.0751	28.8874	47.2855	66.097	80.1609
20240611_sax3-329_RD.csv	0	0.677412	3.99439	5.25578	12.4387	25.2278	40.6914	54.4265	67.7879	86.1715	96.321	96.7064	100	6.8442	20.1238	43.366	59.9626	81.2427	95.0829	-1.62345	2.04391	10.6751	28.3812	51.3198	65.8141	84.3962
20240611_sax3-324_RD.csv	0	1.15733	7.28773	8.84611	20.236	28.1884	40.7356	57.2362	73.8054	86.4787	96.0697	96.6541	100	4.78973	14.8505	43.2909	63.9395	79.764	88.9538	-0.973989	10.4503	17.1193	31.752	51.2662	71.296	84.4276
20240611_sax3-325_RD.csv	0	4.08897	4.39227	8.30151	16.5131	26.9939	36.6435	53.7632	69.4226	82.4084	95.4505	96.0458	100	2.67356	22.3096	39.7888	60.3797	76.7356	91.7771	-1.71871	4.24624	13.9182	29.4091	48.8093	66.9175	79.7237
20240611_sax-3-38_RD.csv	0	1.34996	4.48461	7.88239	14.1746	22.5947	32.685	44.7203	63.6083	79.7048	94.3714	95.4925	100	3.40922	17.4008	34.3897	54.3874	71.5021	86.489	-2.16222	2.09358	11.8636	26.6789	41.2767	61.1372	75.4719
20240611_sax-3-323_RD.csv	0	4.22974	6.18878	8.12556	13.9804	23.5752	33.3259	45.6256	63.1456	81.0441	94.1563	95.3028	100	6.58949	18.366	37.7226	48.9203	68.5886	90.8504	7.74711	8.87133	12.6224	25.3451	44.4012	58.4929	76.2578
20240611_sax-3-321_RD.csv	0	1.21068	5.8264	9.31791	16.4523	23.8569	40.093	56.3074	70.5762	84.9854	96.3463	96.7787	100	4.35629	20.841	42.644	63.5931	79.332	95.1465	0.518863	5.09134	13.9336	31.2291	51.4323	68.3386	82.5424
20240611_sax-3-322_RD.csv	0	1.13346	8.00089	13.1126	24.336	33.6148	44.4272	60.5623	69.4077	77.4531	93.6771	94.7772	100	8.86765	29.1588	46.5274	62.2514	70.8968	87.1875	0.56673	10.1789	18.6799	37.7931	53.3726	67.5186	80.6756
20240611_sax-3-319_RD.csv	0	0.847167	4.09845	5.86148	14.5736	24.4305	35.913	48.9754	64.9685	80.2175	92.6045	94.6537	100	3.42301	19.8168	37.1265	55.1689	71.8489	87.5902	-0.114482	4.7739	13.2227	28.3457	43.3887	61.7287	78.3744
20240611_sax-3-320_RD.csv	0	1.13754	3.95266	6.02091	12.3406	29.9092	41.1467	52.614	64.0699	72.5382	94.3123	95.6222	100	6.02091	23.8883	38.5729	49.1555	62.2774	85.6027	-0.37918	7.5721	17.4882	32.9886	46.9263	66.0117	76.4679
20240611_sax-3-317_RD.csv	0	1.25424	4.30508	6.24859	12.6554	29.4689	41.1751	51.8531	63.435	71.9322	93.6045	95.5367	100	6.50847	23.322	38.1808	49.0056	61.4237	85.2768	-0.124294	7.9322	17.5706	32.5763	46.3955	65.3672	75.6497
20240611_sax-3-318_RD.csv	0	2.24407	6.37363	11.2435	19.2134	31.2782	44.8005	58.0335	72.4118	85.6102	96.0208	96.7149	100	8.69867	25.6912	47.5072	64.3609	78.635	88.3864	1.35338	10.0289	15.9977	37.0966	52.4002	68.9879	82.2209
20240611_sax-3-314_RD.csv	0	0.438293	3.84083	8.35063	14.1753	19.9654	36.9435	51.9377	65.2826	78.9619	93.5294	95.2826	100	4.60208	16.6205	39.5963	58.4775	70.669	81.8339	-1.79931	3.40254	11.534	21.9493	48.7082	63.218	74.7059
20240611_sax-3-316_RD.csv	0	0.268246	4.49313	8.29328	16.1507	25.4275	42.8188	58.9807	74.539	85.66	95.1827	95.9875	100	4.6496	22.2868	45.233	64.9268	81.0775	93.3274	-1.43065	5.24198	13.647	33.7767	53.0569	72.1806	83.5364
20240611_sax-3-311_RD.csv	0	0.690039	4.45186	8.31386	16.0267	27.6016	37.4736	50.562	67.6906	80.345	94.7913	95.3812	100	5.70952	22.1035	40.0556	60.4229	74.3016	92.5097	-1.13523	6.07679	12.9772	32.0757	47.0339	64.7858	77.5292
20240611_sax-3-313_RD.csv	0	1.25772	6.6316	10.1646	19.4032	30.654	42.4537	55.7626	69.2431	80.0595	93.3455	95.072	100	5.37389	25.4516	44.6947	61.8797	77.7384	84.8731	1.02904	7.43197	15.5271	33.9469	49.2682	66.5561	82.3691
20240611_sax-3-309_RD.csv	0	1.53478	4.31044	7.55415	14.7491	19.201	36.0945	49.8204	67.1166	79.1771	94.4596	95.1018	100	5.36628	11.4618	29.7486	56.6126	73.9523	89.6266	1.64363	3.42876	13.5518	22.5645	43.8663	65.2008	80.5704
20240611_sax-3-310_RD.csv	0	1.69473	7.46566	8.5401	13.0704	22.6628	34.2712	47.1755	64.9202	80.1506	90.7732	95.3035	100	5.26141	17.9442	36.7523	55.2171	73.416	94.0075	-2.31502	7.32167	10.7333	28.7107	42.8113	60.3124	77.0492
20240611_sax-3-307_RD.csv	0	1.53546	4.80119	7.5169	16.9932	26.7904	39.8762	54.4861	71.2158	84.2214	95.6915	96.9291	100	5.16787	19.56	42.5347	65.0166	78.3087	94.7863	-3.27719	8.99507	14.0369	31.1906	50.3266	68.2365	81.7578
20240611_sax-3-302_RD.csv	0	0.496305	3.18738	8.44822	17.4148	27.6166	38.8442	51.3841	66.5049	81.6146	95.3568	96.5479	100	4.00353	21.7713	41.1051	56.5457	72.7584	87.0078	-1.27936	4.10279	14.3046	32.9988	47.4578	63.3727	77.1369
20240611_sax-3-305_RD.csv	0	1.0085	6.23229	9.13314	18.7989	26.0057	41.4164	54.7082	67.0708	82.8555	95.4108	96.6459	100	6.23229	16.6799	43.83	62.3116	74.6969	88.204	-1.66572	6.71955	13.6657	32.6232	50.7762	69.3938	85.5184
20240611_sax-3-233_RD.csv	0	2.10927	7.30751	12.2983	18.2227	26.2794	38.3356	52.9968	66.9433	77.6971	94.8018	95.6777	100	6.95021	23.1674	40.929	56.8695	74.9078	89.9608	0	3.82665	15.8483	30.1176	46.2886	63.8082	82.7225
20240611_sax-3-300_RD.csv	0	1.18582	7.09119	12.8424	16.6133	29.0407	42.4641	56.101	72.2874	85.6042	95.4465	95.8496	100	10.2217	11.2653	44.6223	62.9669	80.4696	94.3792	-2.64437	8.89363	15.4749	34.8037	50.3498	70.3071	84.0982
20240611_sax-3-230_RD.csv	0	1.01192	6.59996	9.86058	16.7191	27.2094	40.904	56.1277	73.5664	86.7439	95.7275	96.1547	100	5.18327	23.5552	43.3663	63.9982	80.5487	90.6679	-2.75467	6.27389	13.6159	33.5507	49.7526	70.5195	83.562
20240611_sax-3-232_RD.csv	0	1.53313	6.93059	13.9347	24.0155	33.5399	46.9075	60.1806	76.793	88.0395	96.0727	96.5872	100	10.4169	28.2369	49.5747	66.5967	83.4401	94.193	1.70114	9.07277	19.8467	37.4147	57.7234	74.7349	85.6033
20240611_sax-3-226_RD.csv	0	1.15073	6.72211	11.4276	18.1383	26.558	43.5342	57.6735	71.619	86.5444	95.1122	95.9553	100	7.82728	23.0033	45.6648	64.2589	78.569	90.8967	2.79139	9.02358	15.6546	31.9585	54.9049	69.5796	83.8555
20240611_sax-3-228_RD.csv	0	1.69278	6.03912	9.99657	16.8363	26.7185	39.3572	51.5727	68.3061	82.2372	94.5785	95.4592	100	5.37573	21.3657	41.3131	60.414	75.2259	93.2403	-1.02939	7.6404	14.3543	30.7103	48.1528	65.9957	79.3778
20240610_sax-3-101_RD.csv	0	2.60065	4.99456	11.2405	16.4527	22.1545	35.8324	50.0435	63.0794	76.3765	86.1045	86.7791	100	7.50816	19.0751	37.2797	55.4625	69.3254	78.5854	0.206746	8.46572	14.5375	27.802	43.9173	60.0109	73.3841
20240610_sax-3-103_RD.csv	0	0.800606	3.32143	4.36006	17.6566	26.8744	37.2714	41.3935	50.4165	64.914	83.7282	84.8642	100	4.93346	22.2222	38.8294	47.8416	58.2062	76.3172	-2.06643	2.17462	13.6536	32.4354	45.6129	61.4411	69.0901
20240601_sax-3-35_RD.csv	0	1.29885	4.75076	6.19003	17.2244	31.0672	40.9548	55.9209	68.7924	83.4425	94.9333	95.8694	100	4.17739	23.473	43.2249	53.0775	63.3864	86.2626	-1.7201	8.77604	12.3684	33.6181	50.4915	65.7501	80.5523
20240601_sax-3-36_RD.csv	0	1.62301	4.75711	5.51824	17.4726	24.625	39.4784	53.6154	69.7336	82.5946	94.3362	95.2205	100	3.57063	21.032	42.0081	61.8088	76.1809	88.2471	-0.537273	4.54444	13.0625	31.3857	47.3024	66.9129	79.662
20240601_sax-3-31_RD.csv	0	0.647001	3.82717	9.07994	20.3202	29.0383	40.2566	52.3413	66.663	81.226	91.6109	92.3566	100	5.82301	25.0466	41.4409	62.0792	73.8568	84.4172	-0.098695	6.45904	18.3244	32.7448	50.7512	64.4259	79.4605
20240601_sax-3-33_RD.csv	0	0.377014	5.47241	9.31109	15.7546	27.3049	38.4897	54.5984	68.4337	82.8287	95.0303	96.4241	100	4.83263	21.8439	40.8774	60.6763	76.5795	94.7447	-0.891123	6.00937	13.3211	30.9951	48.8975	65.0748	80.1211
20240601_sax-3-23_RD.csv	0	1.03069	3.10353	7.62712	11.6697	21.4956	34.9404	55.3596	71.2781	84.7114	94.0792	95.2703	100	4.98168	17.7966	39.1205	62.4599	78.3784	88.5593	-2.26752	5.40541	13.9716	29.6152	50.0458	67.9455	82.1118
20240601_sax-3-280_RD.csv	0	1.45233	5.52106	11.2528	16.9845	20.3437	40.6319	54.8448	69.9224	82.0399	94.9889	96.2528	100	6.51885	18.8914	43.6364	61.4523	73.8914	93.5477	0.210643	7.50554	12.3725	32.0953	50.9534	66.6297	79.5011
20240601_sax-3-22_RD.csv	0	1.54933	6.04921	9.74026	17.4072	26.9765	36.6257	49.9089	66.6325	78.1727	93.985	95.6368	100	6.04921	22.0551	38.7446	57.4277	73.1488	87.913	0.227842	3.21258	15.2882	31.2828	45.4887	63.5566	79.8815
20240601_sax-3-20_RD.csv	0	1.65509	5.48611	10.787	18.3449	30.3125	46.8403	58.6806	72.8588	83.9005	94.7106	95.7176	100	6.07639	24.3287	44.0741	64.7801	77.5694	85.8912	-0.439815	7.70833	15.3819	36.412	53.5764	70.2894	79.919
20240601_sax-3-21_RD.csv	0	1.53989	6.29848	9.50562	16.904	27.3938	39.4466	51.8351	66.1804	80.5141	93.771	94.8246	100	6.43742	20.2501	37.2467	58.7009	73.5556	86.1873	0.833623	6.72687	14.5074	29.8483	47.4123	63.7374	78.0711
20240601_sax-3-15_RD.csv	0	1.25486	5.03054	6.81843	16.4575	24.6752	38.6785	52.4708	66.0189	75.1138	95.4248	96.0689	100	4.40866	19.678	33.6702	47.0961	62.5986	81.8878	0.788451	2.08773	12.6818	31.4048	45.0639	68.251	80.6774
20240601_sax-3-19_RD.csv	0	0.670836	5.13928	9.19841	18.0443	28.3798	42.4105	57.2712	73.0642	83.9341	94.2581	94.8039	100	5.13928	22.8198	45.4804	65.2075	76.9301	86.299	1.5577	6.49233	14.5196	36.4412	51.8249	70.199	80.4662
20240601_sax-3-13_RD.csv	0	5.39227	9.37017	15.326	24.6298	33.6133	44.2652	52.2983	64.0442	76.6851	94.2541	95.1492	100	9.83425	28.4862	45.6354	58.7514	69.6906	83.0387	3.52486	9.13812	19.3923	37.9448	49.547	61.9227	73.3481
20240601_sax-3-10_RD.csv	0	2.1875	4.46759	6.78241	12.6968	19.4097	35.7407	43.2986	54.9306	67.3032	80.081	81.1227	100	5.81019	11.2037	32.0486	46.8056	60.6019	70.706	0.717593	6.19213	10.0579	23.9352	40.5556	51.8634	63.7731
20240601_sax-3-11_RD.csv	0	3.0207	8.14572	12.343	22.2423	31.9041	43.6588	54.4971	69.578	82.1699	93.936	95.633	100	10.0351	26.7112	40.8644	60.5046	76.4453	91.7977	0.950334	5.58887	18.5202	34.246	48.9196	65.0526	79.1492
20240611_sax-3-303_RD.csv	0	2.23298	4.60895	9.8119	16.4998	27.0157	37.2346	50.0605	66.1423	83.4012	94.1811	95.105	100	7.46893	21.4498	39.9956	58.2004	75.2722	89.4951	0.736993	8.56891	13.1889	30.6567	45.2865	63.4144	80.2112

## Sheet: vang1 neuron positions_VNC-Dist
filename	SABVL	SABVR	SABD	DA1	DA2	DA3	DA4	DA5	DA6	DA7	DA8	DA9	Rectum	DD1	DD2	DD3	DD4	DD5	DD6	DB1	DB2	DB3	DB4	DB5	DB6	DB7
20240522_-Vang-1-15_RD.csv	0	0.487373	2.78024	6.22508	12.2508	23.0173	34.1493	51.5175	64.2003	82.5654	94.4838	95.6247	100	4.27559	14.9646	36.3536	54.3642	73.6043	93.6198	1.78334	3.74391	10.0022	26.0523	45.3367	61.4976	78.0904
20240523_Vang-1_23_RD.csv	0	1.9279	6.18298	11.9781	14.2254	26.2263	39.0372	48.3003	68.412	82.569	94.4787	94.7867	100	7.91695	18.9368	41.0335	62.4686	77.0705	93.3265	2.12183	6.08031	10.2555	31.6564	46.5663	66.1305	80.1848
20240522_-Vang-1-11_RD.csv	0	1.67923	4.22664	6.10007	15.5929	23.3036	31.4256	33.5618	53.0158	76.4679	93.6143	95.1222	100	9.687	18.2545	28.7411	49.2689	66.4725	91.1469	-1.83916	7.81357	12.9084	26.9363	36.0749	55.5974	70.9733
20240522_-Vang-1-12_RD.csv	0	1.90892	4.9333	14.7194	17.1573	26.2534	35.7291	43.5373	61.35	78.3809	93.5718	94.8712	100	6.85373	21.6881	37.684	45.5382	64.7194	92.6403	0.229991	5.91076	12.7875	29.3928	40.8119	56.2787	73.6086
20240522_-Vang-1-04_RD.csv	0	1.77763	7.07654	13.0888	22.7468	33.4239	45.5956	55.3668	70.5276	81.2274	94.6671	95.8333	100	7.07654	27.8419	47.7695	60.394	75.4303	93.6141	1.48324	9.52219	20.0974	36.7074	55.4914	67.9461	79.2006
20240522_-Vang-1-10_RD.csv	0	0.454133	3.7693	10.0817	18.5627	28.4741	39.0441	50.1249	67.5522	82.8906	92.7906	93.9827	100	5.50636	22.0595	41.3942	58.4015	74.6821	93.0291	-0.113533	5.04087	5.61989	16.1898	31.4714	46.7643	80.0863
20240522_-Vang-1-02_RD.csv	0	2.17439	10.6206	14.0844	21.6346	28.2015	33.6648	41.368	63.6801	71.5472	93.16	94.3837	100	10.5004	23.0988	35.3802	47.8802	59.8995	87.8934	4.44712	12.4563	18.8483	30.7911	39.6853	53.5621	61.3199
20240522_-Vang-1-03_RD.csv	0	1.53566	3.3102	11.3298	14.6855	20.8281	29.7691	39.9613	61.8701	81.2308	93.4706	94.0052	100	5.20987	16.5283	35.0017	50.3242	68.7294	85.3714	-2.47981	7.12092	9.15709	26.6181	42.4639	59.6292	74.7469
20240527_Vang1-11_RD.csv	0	1.17905	5.52537	8.88915	17.1888	27.4419	39.7642	51.4045	68.6048	81.7593	93.3765	95.6074	100	5.22483	22.1362	40.9779	59.9006	71.9339	92.209	-0.393018	6.31141	14.3336	30.2162	46.7923	65.923	76.6501
vang-1-09_RD.csv	0	1.18792	5.64544	6.32424	11.8226	19.8439	35.5809	52.11	68.4127	81.2535	94.2754	95.3502	100	6.21111	16.925	39.1221	60.8327	76.3887	93.3929	-0.418599	5.98484	10.1369	24.5616	48.3313	65.8672	79.07
20240529_Vang1-99_RD.csv	0	1.43869	5.12532	6.57525	17.5902	25.0646	35.4726	47.1844	61.0206	77.0597	93.5034	94.4813	100	10.2731	13.1055	37.4958	50.3091	70.1697	92.0985	1.70844	6.83376	15.376	28.4141	43.1831	56.6708	74.5757
20240529_Vang1-96U_RD.csv	0	0.670541	4.22441	8.31471	15.1095	24.43	36.2427	46.3344	63.7126	82.0966	93.3952	94.4792	100	5.84488	18.4846	38.1091	56.3254	73.9271	92.5458	2.67099	6.68306	13.6679	28.3862	43.1717	60.3487	79.5038
20240529_Vang1-98_RD.csv	0	1.31313	5.47699	6.71156	19.697	25.0617	37.789	49.4725	68.0022	82.0314	95.3086	96.4646	100	4.65769	16.9585	40.202	60.9203	74.826	94.3547	0.785634	5.61167	14.7138	29.4613	46.9697	65.2076	78.4961
20240529_Vang1-94_RD.csv	0	0.890005	5.70516	9.58466	17.6061	27.5787	39.1716	50.5705	63.6924	75.3537	92.4464	93.2223	100	4.94067	21.1661	41.2369	59.6189	72.3756	90.6093	-0.638978	5.70516	15.1415	32.4509	47.3756	67.0927	78.3204
20240529_Vang1-95_RD.csv	0	1.13145	8.55241	10.1387	15.4409	25.3688	36.1509	39.3012	55.5962	75.7293	93.7105	94.5424	100	8.10871	16.1176	33.8214	48.3749	69.0405	91.858	3.42762	4.22629	12.5014	28.8852	43.4054	59.0017	72.7454
20240529_Vang1-92_RD.csv	0	1.08683	4.37045	10.163	14.5335	20.5342	33.5299	42.9298	53.3125	69.6265	92.6812	93.3403	100	9.28431	14.3138	36.1545	46.0978	63.568	80.992	-2.18522	6.87941	12.0129	27.957	40.0856	49.4855	66.4239
20240529_Vang1-93_RD.csv	0	0.310626	1.27464	5.8162	8.02271	13.3141	43.2948	66.8488	74.9036	81.8016	97.1615	97.4829	100	4.85219	10.7648	20.9619	30.1521	39.8136	49.3573	-0.192802	2.6671	7.14439	15.4242	25.1821	33.4512	41.8273
20240529_Vang1-90_RD.csv	0	4.27286	8.42642	12.8403	26.2119	28.5002	41.6332	46.9689	66.2943	75.0678	92.9834	94.2739	100	21.7872	23.3923	44.6264	55.276	70.3394	90.5975	-2.01713	9.76033	18.9784	34.4431	49.6475	64.0711	72.3024
20240529_Vang1-91_RD.csv	0	0.930011	8.58471	11.339	16.9071	27.9719	40.7655	57.5176	78.4667	88.9472	94.2649	95.3142	100	6.54584	23.2026	44.259	69.1189	85.6325	93.0488	-0.36962	4.6739	6.35507	31.8231	50.9479	74.0789	87.8741
20240529_Vang1-102_RD.csv	0	1.60591	7.56066	8.9673	17.1492	24.0886	33.0559	48.6109	63.2751	75.6535	92.1111	92.5331	100	11.2882	17.1492	38.3777	51.94	73.1567	89.8371	-2.35611	10.9131	19.939	41.7888	46.1259	61.423	66.5924
20240529_Vang1-100_RD.csv	0	1.34198	3.62335	5.65869	16.2715	23.2722	37.6314	41.2995	65.4663	81.2682	95.4484	96.0412	100	8.06307	15.4663	40.293	49.575	71.8408	94.5202	-1.44263	6.93357	13.856	31.5701	45.8622	63.431	78.0698
20240529_Vang1-101_RD.csv	0	1.55287	5.6063	11.6008	18.9313	23.9324	35.5675	39.7237	64.3754	80.7148	94.7362	95.6611	100	6.67961	16.6476	37.5314	55.5264	74.2293	92.8637	1.66705	7.99269	13.6447	27.0153	45.4099	60.7102	76.8783
20240527_Vang1-56_RD.csv	0	0.541883	6.22037	9.69745	17.0129	27.8957	38.7221	49.921	65.1163	81.2712	93.9038	94.3215	100	8.44434	19.5642	40.9686	59.5507	75.096	92.5717	-0.688643	5.53172	15.2405	30.5148	47.1664	62.294	78.494
20240527_Vang1-55D_RD.csv	0	1.02264	4.91784	10.8928	17.7525	28.4729	39.1934	50.1666	69.2635	79.4324	94.3008	95.312	100	5.49236	24.0492	41.974	56.6127	72.0786	92.6462	-0.666437	6.65288	14.9718	31.4834	47.0413	64.9201	74.595
20240527_Vang1-52_RD.csv	0	3.42176	4.13509	16.5515	25.4458	34.8417	43.0227	62.3272	82.4677	84.8975	95.3299	95.8315	100	9.07267	19.115	37.5947	51.5493	76.7053	93.7472	-3.27686	8.30361	13.3081	27.831	40.7379	59.4405	80.272
20240527_Vang1-54_RD.csv	0	1.39786	4.17009	7.55315	14.8714	25.8428	38.1182	52.0146	71.9135	82.9202	94.0327	94.9137	100	9.25643	19.2294	40.5028	62.8216	77.0939	92.6465	-1.2569	5.08634	12.3341	28.7325	46.1999	67.1326	79.9601
20240527_Vang1-50_RD.csv	0	0.665914	3.10384	3.87133	15.158	22.7991	36.9977	39.4695	66.2867	81.298	94.5937	95.3273	100	8.19413	19.8533	34.7856	46.6817	73.9729	92.8555	-1.56885	4.63883	13.2731	26.7946	42.5621	57.1445	77.5847
20240527_Vang1-51_RD.csv	0	2.21801	3.87873	5.66206	19.951	26.761	35.2095	47.0018	56.2751	70.0513	93.7695	95.3188	100	8.12528	17.4209	38.3638	51.1592	67.5323	92.5546	-0.334374	6.45341	12.3161	31.2862	44.6389	53.6781	66.6518
20240527_Vang1-48_RD.csv	0	0.586246	3.13416	6.02029	10.4171	16.7306	25.4453	40.1578	59.9436	78.7148	93.9008	94.9042	100	2.29989	13.7768	27.982	50.4735	70.947	91.9278	-1.04848	5.00564	7.71139	19.2672	35.2537	53.8557	75.5806
20240527_Vang1-49_RD.csv	0	0.922592	3.79163	8.62961	12.5563	21.1971	29.3542	37.1737	49.2462	72.6823	91.6854	93.1593	100	4.23042	17.6193	31.5594	39.8402	58.7984	89.5365	-1.42889	5.58056	10.9361	24.0662	34.3497	46.4559	64.2889
20240527_Vang1-46_RD.csv	0	0.988749	3.97772	7.90999	11.4672	18.934	28.4919	39.5499	49.892	74.1789	92.4651	93.4538	100	5.2506	13.297	30.4466	48.0055	58.0748	90.6239	-1.96613	4.86419	9.05785	21.5934	37.186	54.6085	61.7797
20240527_Vang1-47_RD.csv	0	1.14651	5.31364	10.8367	16.878	17.9142	35.1229	48.2857	66.4425	80.6967	92.7351	93.7383	100	8.44449	13.1298	37.8128	51.4276	74.2035	91.0374	-1.35597	7.29798	15.2133	26.6343	43.1264	62.8156	77.7864
20240527_Vang1-45_RD.csv	0	1.18674	5.38513	7.42275	15.562	25.6046	35.468	47.4138	65.618	82.4116	93.3274	94.4133	100	7.66906	21.854	38.9498	56.18	73.8692	91.704	-0.716525	9.1133	14.2185	29.1536	44.8836	62.528	78.8625
20240527_Vang1-36_RD.csv	0	0.261512	4.65037	8.56168	18.2149	25.9125	35.27	45.6509	66.1171	75.4974	92.9051	94.8607	100	4.65037	22.4446	38.34	51.5179	70.6652	91.3019	-1.5577	5.93519	14.8607	28.5048	43.3201	56.7823	68.0045
20240527_Vang1-42_RD.csv	0	0.89483	4.17587	6.98188	12.4724	17.4658	24.0057	31.308	60.8374	78.281	93.7362	94.4985	100	4.42996	14.5714	29.0433	51.4472	70.559	91.7919	-0.12152	4.30844	10.4507	20.7799	37.5608	55.2143	74.7349
20240527_Vang1-31_RD.csv	0	0.134907	1.89994	7.35245	10.5565	26.3519	37.3468	47.1501	68.1394	81.4727	95.2333	96.0427	100	4.11467	15.0759	39.8539	58.4486	76.0877	93.8168	-1.92243	3.28274	5.58741	29.5334	43.4514	65.0253	79.0444
20240527_Vang1-30_RD.csv	0	0	4.37041	8.62789	17.7414	25.511	34.9972	45.2061	65.6691	75.7199	93.1451	94.5567	100	4.24619	22.2699	38.0463	51.2253	70.0169	90.8639	-1.55844	6.0192	14.8052	28.2101	43.2976	56.4314	68.1084
20240527_Vang1-24U_RD.csv	0	1.15284	2.93346	5.8555	13.172	18.5824	35.2814	48.2251	67.1042	79.7854	93.2428	93.9162	100	6.49469	15.9343	31.1608	58.3837	73.85	91.4507	-2.71658	8.51501	10.6609	25.9103	43.2028	61.7053	76.5209
20240527_Vang1-25_RD.csv	0	0.977273	3.89773	15.3182	17.6705	28.3068	40.0568	51.8295	68.5227	82.1477	94	95.1136	100	5.84091	20.5114	42.6591	61.7841	76.75	93.1818	0.727273	2.79545	13.3295	31.875	47.4091	65.5568	79.9773
20240527_Vang1-24D_RD.csv	0	1.16058	4.62002	7.488	12.9673	21.8614	35.2193	51.9808	65.9525	79.5001	94.0966	95.2461	100	3.64915	17.4088	38.0426	56.9021	71.1081	93.2039	1.16058	4.97712	11.2153	28.624	46.6131	61.9685	76.7995
20240527_Vang1-21_RD.csv	0	0.903514	4.61796	5.66648	16.8879	22.4094	31.2995	39.0965	65.2761	78.5722	93.2069	94.8466	100	10.0056	15.0251	35.5828	56.8098	72.8723	90.8087	-1.62856	2.68823	12.7942	27.6185	42.7328	61.5393	75.6274
20240527_Vang1-23_RD.csv	0	1.61	4.62734	8.25265	18.4756	26.4355	34.7107	50.4954	65.841	82.8192	93.7739	94.5958	100	4.32335	16.7868	36.9061	56.6539	74.7242	92.4229	-1.91398	5.73069	12.7787	30.027	46.2171	62.5197	80.1959
20240527_Vang1-16_RD.csv	0	1.05129	6.21534	13.9787	20.2287	26.3401	34.219	47.0079	63.7477	80.6493	93.9464	94.2583	100	5.41821	19.1197	35.1548	54.9792	71.9154	92.4792	-0.462107	10.9057	15.2842	28.2694	41.786	59.2306	77.8304
20240527_Vang1-17_RD.csv	0	1.57275	8.24847	9.28943	17.0966	26.0466	37.6782	48.3254	70.6947	80.1765	93.9579	95.146	100	10.9301	19.733	40.258	63.4872	76.0806	92.6341	1.57275	7.33198	14.053	28.7848	44.7386	67.47	78.1172
20240527_Vang1-15_RD.csv	0	0.797812	3.62434	8.0579	12.6852	18.3725	33.5423	37.7479	47.8345	78.3223	93.6403	94.3469	100	4.33098	16.5945	35.2405	49.9886	67.3125	91.9991	-0.444495	4.95783	10.8047	24.1167	42.1814	59.9043	75.5414
20240527_Vang1-09_RD.csv	0	1.20734	4.91061	8.21918	17.1233	26.0158	38.4606	52.7281	68.4351	79.6842	91.7808	92.6631	100	5.06153	15.4168	39.5751	61.551	73.2296	89.9814	-2.00836	6.07151	14.0353	27.8848	46.2619	67.4135	75.9461
20240527_Vang1-12_RD.csv	0	0.926891	4.98204	6.34921	17.6457	30.5758	39.2423	50.84	67.0606	74.441	94.3691	94.682	100	10.5202	24.215	40.4936	58.3246	73.2708	92.805	-1.40192	4.08991	15.3516	32.8699	46.0781	64.1525	68.9723
20240527_Vang1-06_RD.csv	0	0.350416	2.17915	3.83268	9.6912	15.3307	30.081	47.3828	67.9479	82.6216	95.1599	95.6527	100	4.90583	8.51949	32.7311	58.1143	76.5878	93.8787	-0.930793	3.72317	7.74201	23.018	40.9439	62.7026	80.5191
20240527_Vang1-01_RD.csv	0	0.387464	2.75783	9.1396	16.5698	29.0598	41.0256	46.9858	57.8462	71.8291	94.0285	94.6895	100	4.2735	21.7778	42.2336	51.0199	68.4672	92.8889	-0.467236	4.74074	14.9516	32.0342	46.0399	55.7607	70.4957
20240527_Vang1-02_RD.csv	0	7.23663	7.7933	12.9188	22.5396	27.266	40.794	52.5995	66.7997	80.0231	92.9209	94.5909	100	11.2383	16.9415	43.2938	64.1529	74.3409	91.8286	5.89224	11.4589	14.9774	34.5132	50.2468	69.0369	71.8937
20240523_Vang-1_40_RD.csv	0	1.35352	4.80615	10.2432	16.1276	22.0693	31.9225	45.148	62.3996	77.9422	91.9018	94.6203	100	6.44643	14.3152	34.2051	56.9282	69.5916	90.7548	-0.825877	5.94173	11.4705	24.0881	39.0112	60.2776	73.6293
20240523_Vang-1_47_RD.csv	0	2.71976	5.31329	12.4971	16.9497	27.7485	39.1439	54.4067	71.081	82.8896	92.4489	92.9309	100	7.2986	19.899	42.1391	64.8726	77.8173	91.5997	2.35254	5.68051	14.6087	30.1584	50.3328	68.6137	81.2256
20240523_Vang-1_38_RD.csv	0	1.96056	5.74328	13.7239	19.6402	24.68	41.4946	54.1806	67.4547	79.8524	93.8877	94.7642	100	8.09595	17.2183	43.8127	57.9864	76.6117	91.8233	-2.28347	6.46984	11.1291	29.5122	48.5526	55.1378	70.3956
20240523_Vang-1_36_RD.csv	0	0.898825	5.3699	13.3441	15.0496	28.1401	41.0578	53.5492	70.3388	79.2694	93.3971	94.3651	100	6.61443	20.4079	43.0399	56.8795	75.3745	88.4305	-1.88984	8.84997	11.4888	32.1848	48.6518	68.2185	77.4833
20240523_Vang-1_37_RD.csv	0	2.23275	6.83356	12.1673	18.5498	26.7479	34.6189	43.9445	57.6455	72.9815	91.1479	93.2341	100	6.43888	20.5458	36.378	48.3198	64.8737	88.6107	0.981055	7.89355	15.3473	29.6234	40.1669	55.0857	67.7041
20240523_Vang-1_33_RD.csv	0	1.01301	3.85634	8.01197	13.1115	21.0314	32.7961	40.5088	61.5287	75.7569	92.0801	92.8974	100	6.36583	17.8543	35.0524	38.2526	67.1693	88.9375	-2.19869	5.39887	10.3373	27.9153	38.5749	56.8781	70.4386
20240523_Vang-1_35_RD.csv	0	0.956552	5.04783	7.76766	18.1514	29.1575	40.3826	52.1724	66.9125	81.8025	94.5719	94.86	100	4.0106	23.0264	41.9039	57.2779	72.2485	92.9469	-0.864354	5.88913	16.4573	31.6699	47.9889	64.2042	74.8876
20240523_Vang-1_31_RD.csv	0	1.22606	5.19617	11.3382	21.1	32.298	42.4451	47.7581	63.6618	81.0019	95.7029	96.8239	100	8.33723	27.0318	44.9673	54.262	76.4246	94.0098	-2.19524	7.11116	18.461	35.0887	51.2494	60.6609	79.9977
20240523_Vang-1_32_RD.csv	0	1.75657	4.65775	15.8432	22.0422	24.1954	40.2199	44.5716	71.4302	82.1736	94.9229	96.1015	100	7.25295	20.5009	42.9624	63.2706	76.0766	93.291	-1.46192	6.52765	14.0639	31.335	50.85	67.8037	79.4651
20240523_Vang-1_29_RD.csv	0	2.39202	3.94513	7.89026	12.4816	23.6368	32.0145	50.1417	64.7319	82.4056	95.3633	95.9642	100	6.57522	17.9005	36.6512	58.7348	75.1729	93.5495	-0.589502	5.02211	10.6564	26.4709	45.9925	62.9747	79.0046
20240523_Vang-1_30_RD.csv	0	0.835309	3.9395	9.43673	17.5528	30.0485	42.8039	55.4464	66.8698	83.0116	94.2996	95.1349	100	7.04368	22.7678	44.9035	58.0991	75.9792	93.5772	-0.474094	8.11604	14.2115	33.1527	49.4864	69.8837	79.5462
20240523_Vang-1_25_RD.csv	0	1.02869	4.81198	11.2356	18.9622	28.4375	40.2903	51.5373	66.259	67.882	94.4565	95.7024	100	6.54932	24.2656	42.382	54.4977	64.1559	82.478	-1.46302	7.40656	15.9447	31.8894	47.6512	62.3957	70.6366
20240523_Vang-1_26_RD.csv	0	0.71577	4.41007	9.98615	14.9388	25.6638	35.8924	49.5267	66.6705	77.9958	93.7312	94.4355	100	7.86193	17.3863	38.2244	53.2441	73.4242	92.8192	-0.415608	4.30616	12.8492	28.6077	44.9896	63.6458	76.368

[truncated: 3 more sheets: prkl1 neuron positions_VNC-Dist, vang1;prkl1 neuron positions, vang1 sax3 neuron positions]
